# Supplementary material for: H-Bond Mediated Phase-Transfer Catalysis: Enantioselective Generating of Quaternary Stereogenic Centers in β-Keto Esters
Source: Molecules. 2022 Apr 13;27(8):2508. doi: 10.3390/molecules27082508 (PMC9024675; doi:10.3390/molecules27082508)
Supplement: Supplementary file 1 [file molecules-27-02508-s001.zip]

Archive with 1 entries (1 files):
- molecules-1647424-supplementary.pdf
